# Supplementary material for: Fish Protein Hydrolysate as Protein Enrichment in Texture-Modified Salmon Products
Source: Foods. 2025 Jan 8;14(2):162. doi: 10.3390/foods14020162 (PMC11764784; doi:10.3390/foods14020162)
Supplement: Supplementary file 1 [file foods-14-00162-s001.zip]

Archive with 1 entries (1 files):
- foods-3339335-supplementary.pdf
